# Supplementary material for: Glycosphingolipid Levels in Urine Extracellular Vesicles Enhance Prediction of Therapeutic Response in Lupus Nephritis
Source: Metabolites. 2022 Feb 1;12(2):134. doi: 10.3390/metabo12020134 (PMC8876142; doi:10.3390/metabo12020134)
Supplement: Supplementary file 1 [file metabolites-12-00134-s001.zip]

Archive with 1 entries (1 files):
- metabolites-1488480-supplementary.pdf
